# Supplementary material for: Global transcriptional analysis reveals surface remodeling of Anaplasma marginale in the tick vector
Source: Parasit Vectors. 2014 Apr 21;7:193. doi: 10.1186/1756-3305-7-193 (PMC4022386; doi:10.1186/1756-3305-7-193)
Supplement: Additional file 1 — Whole genome transcriptional profiling of A. marginale from ISE6 cell culture or blood. The genome wide transcriptional comparison is reported. Fold changes, total gene reads, raw and normalized expression values, and p-values for Kal’s test are shown. [file 1756-3305-7-193-S1.xlsx]

## Sheet: Sheet1
Feature ID	Fold Change (normalized values)	Kal's Z-test:Blood vs Culture normalized values - P-value	Blood - RNA-Seq - Normalized expression values	Blood - RNA-Seq - Total gene reads	Blood - RNA-Seq - RPKM	Culture - RNA-Seq - Normalized expression values	Culture - RNA-Seq - Total gene reads	Culture - RNA-Seq - RPKM
aaaP	-4.43125	1.80578e-12	95.9331	1272	47.6887	21.6492	489	32.4649
acnA	-3.02109	0	2214.34	25122	703.17	732.959	36937	1232.04
acpP	2.55394	1.90958e-14	630.481	4377	208.799	1610.21	15428	2728.9
acpS	-10.1541	0	1272.62	8184	388.666	125.331	1102	189.728
acrD	-6.35316	6.88338e-15	1240.61	14464	377.834	195.275	10426	304.947
adk	-3.59765	1.77636e-15	820.556	6139	268.549	228.081	3139	357.536
adx1	1.29098	0.0110181	237.783	2143	102.046	306.974	2801	490.074
agk	4.56934	3.10862e-15	55.5997	722	28.9656	254.054	4872	399.867
alaS	-6.0273	1.54321e-14	911.858	10554	298.389	151.288	6884	234.211
AM002	22.3853	5.9952e-15	31.0215	349	15.4703	694.426	9646	1164.37
AM006	16.6642	1.28786e-14	71.8462	742	35.9437	1197.26	10384	2025.2
AM007	4.47161	0	70.314	744	35.2077	314.417	2983	502.856
AM008	61.0044	0	62.2112	777	31.5526	3795.16	73130	6256.4
AM009	303.035	0	37.9556	412	19.2909	11501.9	80094	12706.2
AM019	11.0121	0	2870.2	19112	916.642	31606.7	282189	51608.7
AM020	-13.0459	0	2720.29	18221	892.4	208.517	1556	327.165
AM025	-5.12763	0	5254.5	61573	1718.92	1024.74	51628	1713.22
AM026	3.58286	0	180.364	2238	79.1663	646.22	18989	1073.24
AM027	4.19461	0	582.78	4074	192.107	2444.53	24644	4069.41
AM033	-6.92969	2.9865e-14	1026.42	7581	337.734	148.119	1851	228.557
AM034	1.96076	0.000159981	51.2597	916	26.8828	100.508	4087	149.944
AM035	7.57627	1.66533e-14	65.4733	658	32.7385	496.043	3450	815.631
AM038	8.62326	3.55271e-15	89.8378	970	45.022	774.694	8579	1297.29
AM041	6.12019	0	147.463	1773	67.3252	902.499	21919	1511.1
AM042	-2.31709	7.51954e-13	208.162	1997	89.6417	89.8378	1053	134.654
AM047	-5.24424	0	244.855	2990	105.139	46.6903	1243	69.1642
AM049	-4.45413	1.12133e-14	562.119	4290	190.165	126.202	1583	191.084
AM052	2.10564	2.22045e-16	1688.69	11596	511.891	3555.77	49834	5905.15
AM056	-1.35908	0.0372848	86.068	1024	43.5076	63.3282	938	94.8075
AM062	1.87885	2.64342e-08	130.322	2098	62.5726	244.855	10137	384.572
AM070	36.2269	0	5.11206	27	1.35605	185.194	1130	288.239
AM071	3.59335	0	769.526	10992	251.153	2765.17	200267	4632.91
AM072	1.92397	0	366.439	8243	144.354	705.019	77160	1183.41
AM073	3.49781	1.5099e-14	219.677	2055	94.9677	768.389	8702	1285.8
AM074	-3.35147	0	753.568	5295	244.698	224.847	2389	352.997
AM078	-2.81003	4.47567e-10	117.867	1716	57.7467	41.9452	1255	62.5114
AM091	-11.3951	1.29896e-14	487.164	5652	173.628	42.7521	1568	63.3541
AM092	1.46314	2.99153e-06	306.652	3054	123.829	448.675	8627	734.167
AM093	1.28472	0.00123307	402.565	3185	153.172	517.184	4591	854.138
AM094	-6.03456	0	1570.19	9462	471.659	260.2	1706	409.314
AM1006	-8.65655	1.37668e-14	454.271	3307	164.231	52.4771	334	77.8237
AM1010	1.44007	9.81437e-14	861.495	6893	280.34	1240.61	24456	2103.39
AM1018	-9.48143	0	1846.78	13095	573.309	194.778	2661	304.164
AM1021	-1.82423	1.17684e-14	400.742	3086	152.828	219.677	1510	344.387
AM1025	2.48165	0	195.892	1935	85.9886	486.135	6552	799.856
AM1027	-1.03883	0.561258	124.3	1514	59.9713	119.654	2295	180.564
AM1030	41.159	0	13.8163	137	6.58855	568.664	5090	946.975
AM1037	8.50135	8.88178e-16	20.8575	339	10.5049	177.317	6729	277.078
AM1041	1.19092	0.571499	30.6802	433	15.4503	36.5378	948	54.8268
AM1046	5.16462	1.80478e-12	18.6393	253	9.08843	96.2648	2453	144.453
AM1048	-26.6691	0	1659.12	21975	506.447	62.2112	3957	92.8698
AM1050	-37.4247	1.82077e-14	533.045	8188	183.386	14.2431	953	21.3286
AM1051	-7.93391	2.55351e-14	1000.55	17346	322.211	126.111	11424	190.985
AM1054	311.894	0	5.35778	37	1.75092	1671.06	16799	2831.88
AM1055	87.8887	0	6.6002	57	2.69497	580.082	5778	968.965
AM1056	183.117	0	9.5776	108	4.80337	1753.82	24131	2957.04
AM1057	280.193	0	12.5048	126	5.67025	3503.76	45325	5865.63
AM1058	9.49898	3.9968e-15	15.2909	171	8.11372	145.248	1308	224.001
AM106	1.19757	0.15757	176.357	1823	77.3321	211.201	3291	330.567
AM1066	1.68864	1.57163e-12	327.686	3636	130.088	553.344	15778	919.088
AM1067	-2.52101	3.66374e-15	302.393	2779	122.777	119.949	1521	180.897
AM1073	-1.76218	0	2335	17428	735.782	1325.07	22674	2235.8
AM1077	-35.0192	0	3125.87	20566	1019.44	89.2615	584	134.14
AM1078	-8.79856	0	2421.4	19008	783.232	275.205	4822	434.384
AM1079	-1.17374	4.47708e-05	933.555	8303	305.903	795.368	21088	1331.64
AM1080	2.37416	0	976.95	8724	315.09	2319.43	65407	3908.7
AM1088	2.28733	3.55271e-15	180.777	1690	79.6205	413.497	4076	669.639
AM1091	2.13796	1.29896e-13	147.238	1736	66.9226	314.79	6977	503.56
AM1093	1.23379	4.04391e-05	1005.41	6733	322.635	1240.46	11566	2103.36
AM1094	2.61526	0	879.617	7436	289.381	2300.43	52247	3883.67
AM1097	-1.52402	4.08007e-13	622.495	4604	206.491	408.456	5195	661.698
AM1103	-1.27231	0.000463224	360.207	3854	142.98	283.113	6979	449.485
AM1108	-4.73716	0	1402.11	12879	429.064	295.981	9716	472.303
AM1109	-3.81441	0	515.951	4904	179.928	135.264	3312	206.718
AM1111	-14.8913	1.06581e-14	477.535	3858	169.884	32.068	411	48.172
AM1113	2.62571	0	315.218	2770	126.365	827.67	10012	1384.4
AM1114	1.13742	0.210398	344.185	2948	134.6	391.484	4546	631.295
AM112	-1.97468	0	724.653	6214	232.479	366.972	8931	589.301
AM1121	-1318.72	7.54952e-15	444.433	3275	163.099	0.33702	2	0.476315
AM1122	-1.02784	0.398049	356.129	3320	141.398	346.483	5466	557.705
AM113	3.13419	3.55271e-14	831.666	6244	272.918	2606.6	38133	4328.14
AM1135	-8.21619	3.07709e-09	48.7846	531	25.6991	5.93762	50	9.69301
AM1138	2.82031	2.42029e-14	1164.85	8176	366.388	3285.23	43601	5531.74
AM1141	-718.26	0	5165.36	42567	1656.55	7.19149	153	11.3729
AM1145	1.31395	1.28915e-08	1009.49	7114	325.091	1326.42	16036	2236.5
AM1146	-1.49399	1.86675e-07	347.83	3073	136.903	232.82	2960	365.494
AM1148	-1.94495	3.98756e-08	173.193	1773	76.4291	89.0473	1249	133.774
AM1150	-4.51607	3.59046e-13	100.64	1580	51.1856	22.2849	738	33.5842
AM1152	-26.9728	0	178.026	1710	78.2096	6.6002	75	10.5054
AM116	-1.829	4.44089e-16	749.248	5789	242.098	409.648	6973	663.291
AM1161	-22.9533	0	205.936	1849	88.8411	8.97196	73	13.5036
AM1165	-29.7882	0	403.293	3119	153.322	13.5387	95	20.5086
AM1168	1.16053	0.426917	92.5705	1114	46.6246	107.431	1695	161.709
AM1179	-4.90412	0	332.954	2697	132.455	67.8926	476	102.077
AM118	-1.10682	0.194635	186.348	2238	82.6824	168.363	4105	261.259
AM1180	-1.30968	0.00623026	183.002	2155	81.1936	139.73	3192	215.011
AM1181	1.21993	0.214289	106.005	1242	52.8544	129.319	1932	196.505
AM1183	2.22674	8.3198e-10	89.0473	1173	44.3204	198.286	4565	310.081
AM1185	1.12776	0.564368	88.8592	1121	44.2067	100.212	1927	149.427
AM1186	1.04799	0.916545	191.078	2214	83.594	200.248	4622	313.294
AM1189	-22.5976	0	1547.71	9394	464.357	68.4897	458	103.002
AM119	1.5353	5.1475e-10	408.456	4280	155.215	627.102	17326	1047.01
AM1191	2.71413	0	1417.26	9137	429.708	3846.62	38878	6322.9
AM1193	2.5096	0	277.05	2372	116.386	695.284	5467	1164.65
AM1200	-1.37325	0.00160698	187.036	1763	83.2808	136.2	1250	208.541
AM1209	3.22329	2.04281e-13	49.4395	832	26.1473	159.358	5820	247.21
AM1212	4.22708	0	49.7614	621	26.2384	210.345	3327	329.068
AM1216	4.9718	0	26.9439	286	13.4862	133.959	1237	204.263
AM122	-10.1178	3.30846e-14	709.135	5302	226.901	70.0877	1010	105.042
AM1225	1.30092	0	5787.54	53487	2411.1	7529.1	75285	9821.51
AM1226	1.35028	2.13163e-14	6653.72	84497	3708.49	8984.4	100835	11649.5
AM1228	-15.5343	0	3043.05	24517	997.875	195.892	3546	305.795
AM1232	2.73899	0	202.916	1785	88.6462	555.783	3964	923.632
AM1237	-9.55497	0	838.351	6632	273.486	87.7398	1457	131.619
AM1238	1.06582	0.561184	866.186	6553	280.663	923.201	14780	1542.12
AM1239	-2.02472	0	1240.46	7631	377.56	612.66	4525	1024.79
AM1240	-1.70685	0	1257.65	7627	379.833	736.827	5205	1239.61
AM1241	1.25644	6.81654e-06	981.321	7020	319.424	1232.97	15298	2088.5
AM1242	18.7601	0	124.179	1542	59.9212	2329.6	53073	3927
AM1248	3.85507	0	529.175	5497	181.994	2040	71165	3408.12
AM1250	-2.54257	1.44329e-15	383.778	3315	149.561	150.941	1785	233.811
AM1254	-9.02492	1.35447e-14	1118.29	10162	361.872	123.912	3268	187.993
AM1264	-9.14608	0	723.941	5032	231.94	79.1531	804	117.191
AM127	-5.16747	6.43929e-15	692.876	8419	224.103	134.084	6750	204.462
AM1275	-6.5455	0	2144.87	14796	683.768	327.686	3555	525.284
AM1276	2.69527	0	1895.58	14138	609.943	5109.11	79784	8573.69
AM1278	-3.19418	3.45279e-14	1531.87	9387	453.073	479.582	4141	788.581
AM1285	3.04243	0	616.342	5003	202.545	1875.18	37175	3147.05
AM1286	-1.36694	6.02216e-10	736.827	5359	234.044	539.033	7894	892.843
AM1292	1.94378	3.56217e-09	129.319	1404	62.1324	251.367	3299	395.269
AM1298	-2.07713	0	551.403	4209	186.886	265.464	3430	417.152
AM1303	2.72877	0	119.24	1423	58.5447	325.38	5818	521.201
AM1304	-2.09337	7.48185e-07	119.949	1300	59.0014	57.2994	630	84.9318
AM1305	-1	0.83091	69.2601	911	34.1544	69.2601	1572	104.366
AM1306	1.20208	0.601013	22.8984	271	11.387	27.5257	423	40.9605
AM1319	-2.19403	0	819.41	7132	268.521	373.472	8943	601.141
AM1320	1.12631	0.0880708	802.075	5774	261.388	903.386	11361	1512.67
AM1324	-8.08507	1.57652e-14	785.63	5968	256.433	97.1704	1378	145.659
AM1325	1.69151	0	596.798	4221	196.601	1009.49	10992	1693.89
AM1328	5.89534	7.77156e-15	88.7782	1015	44.1831	523.378	7759	865.455
AM1337	1.59529	0.00022799	117.242	1431	57.4097	187.036	3543	290.79
AM1341	-9.11781	4.44089e-16	134.084	1284	63.7062	14.7057	94	21.7457
AM1344	-134.519	1.22125e-15	720.722	5018	229.506	5.35778	64	8.96463
AM1345	-5.25053	0	282.99	3641	116.723	53.8973	1795	79.7385
AM1346	-3.71136	0	474.301	3955	168.443	127.797	1903	194.166
AM1349	3.62054	0	515.09	4011	179.743	1864.9	24711	3135.13
AM1350	-1.14788	0.0159735	409.648	3367	156.005	356.875	3819	572.142
AM1352	-5.00568	0	421.495	5810	158.295	84.2033	3966	125.547
AM1354	-1.19196	0.262367	61.0997	627	30.9359	51.2597	341	75.6365
AM1355	2.79545	2.5091e-14	74.0372	959	37.4027	206.967	4342	324.996
AM1359	-35.5949	0	1588.95	10289	482.607	44.6399	1369	66.1832
AM136	-3.85746	2.80886e-14	1232.97	13995	377.435	319.632	16470	511.351
AM139	2.89083	2.88658e-15	511.888	4222	179.527	1479.78	24812	2515.72
AM148	-9.3914	0	1671.06	12287	510.24	177.935	2997	277.724
AM154	11.6374	1.11022e-14	42.1482	437	21.5614	490.496	3632	805.607
AM156	-2.10844	0.00452169	38.9253	443	19.9191	18.4616	216	27.8416
AM159	1.2792	3.06271e-05	698.924	7987	226.054	894.061	43895	1496.57
AM160	-5.61595	0	1280.09	8749	389.443	227.938	2905	357.337
AM166	1.20715	0.087202	231.005	2093	100.023	278.859	2467	441.193
AM178	1.40737	0.0084585	126.111	1577	61.2366	177.485	3757	277.354
AM185	-107.356	0	2300.43	24235	717.181	21.4279	861	32.1359
AM189	3.63093	0	97.92	1130	49.6765	355.541	4905	570.759
AM197	3.87834	1.98574e-06	14.1651	155	7.05282	54.9369	594	81.0936
AM198	8.95151	8.88178e-16	24.393	287	12.6483	218.354	2909	342.196
AM202	6.07863	6.66134e-15	75.8498	885	39.3939	461.063	6144	755.759
AM213	1.12498	0.132263	643.517	5163	218.32	723.941	12256	1215.94
AM216	1.98369	6.98015e-09	115.739	1963	56.7037	229.591	10132	359.874
AM217	-1.86938	1.36498e-10	260.2	3107	111.087	139.191	3680	213.979
AM218	-8.5481	1.67644e-14	485.698	3908	172.228	56.8194	717	84.3433
AM219	-4.16015	0	295.49	2649	119.615	71.0286	808	106.268
AM220	-1.83196	6.12945e-07	165.277	1789	73.9454	90.2188	1486	135.374
AM237	-4.4218	1.22125e-15	714.757	5724	227.581	161.644	3146	250.569
AM240	-1.11743	0.289129	109.419	1583	54.6175	97.92	2758	146.164
AM242	1.62478	3.66987e-06	168.734	1734	75.729	274.155	3824	432.51
AM245	1.10744	0.180551	787.424	7444	256.837	872.024	27523	1458.61
AM247	-1.80287	0	1263.42	8521	380.886	700.782	9372	1175.2
AM248	-4.39616	0	490.496	4935	175.385	111.574	2936	167.997
AM255	2.99554	0	177.14	1558	77.4452	530.629	3746	879.177
AM265	3.32907	3.10862e-15	80.2756	1713	42.6148	267.243	15688	420.066
AM266	49.9924	1.73195e-14	7.72982	68	3.09944	386.433	4517	621.922
AM268	2.12991	0.00110258	28.9243	391	15.073	61.6063	1273	91.8779
AM270	4.70249	0	96.2648	1062	48.0766	452.684	5568	741.355
AM271	-5.90474	0	219.673	2244	94.964	37.2028	556	55.3318
AM275	-7.06636	0	305.431	2776	123.464	43.2232	521	63.844
AM276	1.09822	0.546795	210.345	2153	91.6228	231.005	3559	361.988
AM279	-3.15697	1.08334e-05	50.9587	646	26.6806	16.1416	263	23.8919
AM283	-9.30457	2.18714e-14	353.161	2822	140.145	37.9556	243	56.6202
AM286	-2.23911	2.34679e-12	211.582	2264	91.867	94.4937	1662	141.811
AM291	-12830.5	0	5950.85	55230	2613.6	0.463803	4	0.674296
AM296	-1.39183	0.0266172	86.3537	1001	43.6093	62.0435	827	92.5649
AM299	-1.01422	0.650395	162.753	1536	73.1419	160.47	1421	248.624
AM302	-1.20147	0.0967959	125.096	1576	60.6668	104.119	2171	155.993
AM303	2.54281	4.44089e-16	221.2	2251	95.2602	562.469	9392	934.669
AM306	3.91291	2.44249e-14	369.109	2962	145.336	1444.29	11525	2455.21
AM315	3.34805	0	155.899	1689	70.3583	521.959	9207	863.09
AM316	6.22639	0	120.334	1442	59.4182	749.248	13947	1256.4
AM320	2.16571	0	226.415	2638	97.6636	490.35	12579	805.339
AM321	2.0052	5.35127e-14	188.16	1711	83.3387	377.299	3006	608.292
AM324	3.72384	4.44089e-15	638.367	5346	210.664	2377.18	51662	3996.49
AM328	-1.69057	0	681.797	5346	221.657	403.293	7090	653.265
AM336	-2.57145	2.77556e-15	319.632	3222	127.913	124.3	2380	188.629
AM342	1.32682	0.000347268	367.165	3395	144.824	487.164	7798	800.7
AM343	1.10024	0.517998	227.073	2171	98.5323	249.836	2916	393.113
AM345	-3.79018	1.12133e-14	131.153	1310	63.1712	34.6034	276	52.2514
AM346	4.14937	0	52.9413	658	27.3673	219.673	3695	344.381
AM347	-3.24904	0	2814.27	37730	912.606	866.186	56957	1451.71
AM348	3.36371	0.044203	3.38399	26	1.27222	11.3828	84	17.5477
AM351	7.77891	1.76427e-09	7.25315	66	3.02381	56.4216	593	83.7894
AM354	-1.8784	0.00952745	41.9452	763	21.379	22.3303	1006	33.6247
AM356	-4.36396	0	1590.34	23102	484.781	364.426	29020	584.683
AM357	1693.73	2.68674e-14	0.33702	4	0.197725	570.822	4229	951.084
AM359	-4.20296	0	373.472	6499	145.803	88.8592	5949	133.512
AM360	8655.04	0	0.224217	2	0.0972372	1940.6	16279	3253.45
AM366	-46.8914	0	1085.57	25258	350.174	23.1508	3119	34.6703
AM368	-3.86893	3.01166e-11	95.1004	1785	47.1841	24.5806	1218	36.4161
AM371	-2.10425	0.000242999	65.2771	947	32.5683	31.0215	886	46.5727
AM375	2.4873	8.88178e-16	323.721	2922	129.417	805.192	11201	1347.04
AM378	-17.752	0	633.584	4447	210.068	35.6909	322	53.7203
AM380	-6.06449	1.72085e-14	521.959	3828	180.828	86.068	771	128.628
AM382	6.04821	2.10942e-14	251.367	2497	107.465	1520.32	24376	2593.6
AM387	-8.60866	0	1809.73	25968	555.878	210.222	15815	328.889
AM391	1.89972	0	627.656	4614	207.991	1192.37	15454	2016.09
AM392	-1.7661	2.9976e-15	536.082	4704	184.274	303.54	6373	483.74
AM395	-3.48055	3.09752e-14	136.928	1315	64.1679	39.341	286	58.6089
AM400	1.0508	0.955739	34.1561	440	16.7079	35.8911	782	53.9113
AM401	17.1706	1.15463e-14	25.3577	351	12.834	435.406	11478	709.543
AM402	-3.97039	7.91041e-08	60.7109	1089	30.8216	15.2909	659	22.4681
AM404	11.8926	3.79212e-05	1.92543	16	0.667031	22.8984	366	34.4097
AM406	1.12886	0.601868	71.1119	933	35.8891	80.2756	1645	117.936
AM410	1.96712	0	774.694	6710	252.098	1523.92	38925	2600.28
AM413	-24.9275	0	252.027	2217	107.787	10.1104	77	15.3889
AM414	-1.87506	3.91434e-10	245.363	2885	105.415	130.856	3221	198.734
AM415	1.11959	0.387248	240.479	2816	104.036	269.237	6648	423.107
AM419	-4.46423	7.77156e-16	178.992	2874	78.5846	40.0948	1871	59.637
AM420	5.31216	1.55431e-15	43.9825	641	22.9336	233.642	6300	366.983
AM431	1.44099	4.55574e-05	257.616	2757	110.192	371.224	7365	596.898
AM432	-2.31018	3.33067e-16	406.185	3583	154.453	175.824	2564	274.617
AM435	-29.1352	0	1520.32	10891	447.038	52.1814	872	77.473
AM436	-13.3256	0	1269.34	8705	386.838	95.2561	1174	143.32
AM441	4.49467	0	78.2131	927	40.3855	351.542	5035	563.56
AM445	30.03	0	46.6903	504	24.2163	1402.11	12840	2375.16
AM447	6.63497	0	35.6909	419	17.6615	236.808	3800	372.431
AM465	-4.76011	0	366.972	5798	144.644	77.0933	4231	113.857
AM470	-1.67691	1.5099e-14	2765.17	38131	897.434	1648.97	114796	2791.57
AM475	2.01273	6.34642e-05	52.4771	742	27.1306	105.623	2571	158.933
AM476	4.67383	3.10862e-15	36.5378	387	18.2488	170.771	1607	265.361
AM477	-9.0241	0	4280.14	71644	1456.89	474.301	40678	780.159
AM480	20.9896	1.82077e-14	22.6912	264	11.3162	476.278	7485	783.501
AM485	-1.27076	0.000579333	350.815	3133	138.994	276.067	3598	435.943
AM486	1.91389	2.6712e-13	209.815	1872	91.0141	401.563	3253	650.131
AM487	-1.43748	0.0107284	98.2552	1256	49.7516	68.3522	1308	102.91
AM489	-45.5052	1.55431e-14	388.944	3049	151.137	8.54725	58	13.3221
AM492	1.08812	0.502459	371.662	3617	145.768	404.412	7862	655.257
AM495	13.8253	0	21.6492	233	10.8335	299.307	3131	477.934
AM499	-3.0101	4.10783e-15	326.643	2978	129.845	108.516	1454	163.31
AM500	-2.02821	4.10783e-15	475.602	3511	168.85	234.494	1981	368.558
AM501	-3.0676	0	476.278	4668	169.056	155.261	3992	240.338
AM504	-3.50036	0	2377.18	16499	757.863	679.123	7940	1136.82
AM508	1.52877	1.10215e-05	209.403	2296	90.476	320.129	6612	511.494
AM516	3.33413	0	242.045	3282	104.563	807.01	30831	1350.41
AM517	-11.0753	3.21965e-15	450.969	3690	163.978	40.7183	494	60.3066
AM518	1.13472	0.357857	195.681	2316	85.8022	222.044	5432	348.461
AM520	4.95518	0	66.9771	893	33.1296	331.884	8259	531.924
AM527	-2.11633	2.8878e-12	233.642	2372	100.301	110.4	1673	165.982
AM529	-5.47078	0	1648.1	10650	504.878	301.255	2817	479.881
AM537	-9.80949	0	90.2188	1053	45.0635	9.1971	133	13.8323
AM540	-1.84797	1.19904e-14	2066.57	44915	680.466	1118.29	149737	1874.71
AM541	1.67834	7.95364e-13	346.044	4071	134.615	580.779	20317	970.113
AM543	-1.52955	3.78475e-13	615.744	6211	202.485	402.565	14118	651.958
AM545	2.62583	0	221.941	2916	95.4737	582.78	20869	973.452
AM546	1.01636	0.850114	176.111	1560	77.0411	178.992	1251	279.4
AM547	1.06979	0.762508	181.656	2460	79.9536	194.334	6624	303.72
AM550	2.82267	0	218.354	2860	94.5121	616.342	21606	1030.14
AM551	-1.26942	0.0759927	93.9847	1509	46.6794	74.0372	2698	110.672
AM555	1.44805	0.0107564	97.6892	1201	49.335	141.459	2438	217.202
AM557	2.08975	7.65199e-10	109.368	1139	54.53	228.552	1982	358.424
AM560	3.47354	2.88658e-15	226.692	2467	98.0124	787.424	16589	1318.01
AM561	-1.7154	3.93406e-10	311.613	3152	125.04	181.656	3584	283.358
AM562	-1.96589	1.12088e-12	283.651	2676	117.061	144.287	1950	222.108
AM569	1.23336	0.00584011	455.761	3356	165.277	562.119	4269	934.073
AM573	-4.1812	1.21844e-07	56.5091	585	29.1336	13.5151	86	20.4815
AM574	-4.16971	8.87937e-06	39.9358	470	20.4091	9.5776	130	14.3518
AM576	-1.48543	0.18394	23.1508	279	11.6313	15.5852	244	22.9398
AM578	2.27463	0.0166136	12.7161	137	5.88187	28.9243	406	42.7757
AM579	1.12955	0.827481	12.2317	114	5.34248	13.8163	132	21.044
AM580	1.69713	0.248448	8.54725	80	3.77236	14.5058	131	21.6318
AM581	2.37182	0.0555628	7.19149	67	3.01005	17.0569	198	25.4201
AM582	32.734	1.04216e-10	1.45321	11	0.525683	47.5694	394	70.4621
AM586	-2.43738	1.49333e-06	86.2202	909	43.5579	35.3741	295	53.648
AM589	1.09785	0.618713	145.248	1625	66.4956	159.46	2814	247.29
AM592	6.36297	0	45.0276	550	23.5185	286.51	4383	454.379
AM594	3.44283	0	173.345	1611	76.5763	596.798	5760	996.995
AM595	3.01131	0	157.325	1621	70.9103	473.755	6840	779.086
AM603	-1.06128	0.60222	61.0173	656	30.906	57.4941	519	85.2656
AM612	1.20227	0.254385	108.516	2773	53.7217	130.466	11139	198.329
AM613	28.7001	0	8.19202	93	3.28539	235.112	6560	369.472
AM615	18.7645	1.86517e-14	18.4616	203	9.08167	346.423	4430	557.663
AM616	3.24596	1.79194e-07	24.5806	384	12.7451	79.7875	2436	117.357
AM626	-2.84494	0	375.455	4192	146.15	131.973	3686	200.609
AM628	-1.01927	0.133858	1476.19	10055	441.304	1448.28	21309	2461.84
AM629	-2.56009	5.32907e-15	1171.13	11187	368.316	457.454	15850	749.07
AM630	1.00954	0.56366	923.201	6733	304.285	932.006	11803	1558.67
AM632	1.21854	0.0323844	319.189	2647	127.529	388.944	3330	626.752
AM634	-2.02767	6.91116e-09	175.693	1564	76.9531	86.6478	596	129.53
AM638	-4.95676	0	2444.53	64587	819.653	493.171	81792	810.231
AM642	1.21301	8.67876e-05	1137.94	7363	365.659	1380.32	10023	2335.41
AM647	2.56468	0	398.477	3277	152.766	1021.97	11037	1708.97
AM649	-1.43901	5.55718e-06	309.876	3293	124.51	215.339	4952	337.077
AM656	3.18592	1.02141e-14	263.961	3224	112.845	840.96	25554	1404.96
AM657	2.07156	3.10862e-15	377.299	3394	146.306	781.599	12241	1311.07
AM660	12.0831	0	133.959	1332	63.6555	1618.64	15347	2744.62
AM664	1.2225	0.0728119	215.339	2145	93.6018	263.253	3673	413.982
AM670	2.97015	1.19998e-09	40.7183	512	21.1299	120.94	2012	182.265
AM671	-1.34548	0.148373	43.7666	561	22.7292	32.5287	576	48.8894
AM673	-5.97379	0.000380213	20.2152	296	10.2794	3.38399	102	5.49576
AM675	3.35957	0	265.464	4426	113.775	891.845	52578	1493.23
AM676	-1.28261	0.354406	23.907	347	12.6184	18.6393	463	28.1901
AM680	-1.85654	1.58286e-07	176.558	1800	77.3425	95.1004	1353	143.017
AM681	7.94255	0	160.228	1633	72.2065	1272.62	18066	2156.58
AM682	-1.424	0.000363199	200.248	1751	87.2017	140.623	910	216.723
AM683	5.90695	1.5099e-14	91.7396	1274	46.1705	541.901	14895	898.428
AM685	379.714	1.9984e-14	0.807588	6	0.275129	306.652	3449	489.476
AM686	109.871	4.75131e-12	0.463803	6	0.25331	50.9587	763	75.2367
AM688	4.69543	0.116229	1.08873	8	0.390733	5.11206	43	8.86807
AM689	-9.37475	0	1380.32	16095	425.239	147.238	7618	227.554
AM694	-1.28044	0.000324528	364.069	3382	143.924	284.332	4430	450.577
AM709	69.3108	1.33227e-14	14.5058	159	7.3799	1005.41	11164	1688.19
AM712	-58.9344	0	2538.5	71102	842.485	43.0734	7031	63.8183
AM715	225.428	2.86438e-14	3.23609	24	1.16578	729.505	6172	1225.93
AM718	-2.52348	4.95299e-06	73.5595	1120	36.9888	29.15	903	42.9901
AM720	-2.99425	1.87963e-11	126.202	1358	61.3201	42.1482	477	62.7349
AM742	-1.44512	9.99201e-16	932.006	8368	305.34	644.932	17430	1071.33
AM753	2.41883	0	552.47	4036	187.329	1336.33	14898	2252.83
AM757	2.05448	6.66134e-16	770.247	5924	251.9	1582.46	26514	2688.29
AM758	-1.62971	4.69513e-13	488.157	4739	173.994	299.535	7648	478.272
AM760	4.75205	0	82.9817	951	42.8331	394.333	4895	636.022
AM764	4.29059	0	69.9925	794	35.0502	300.31	4047	479.555
AM773	-1.12432	0.510586	38.9695	558	19.9909	34.6607	894	52.2651
AM776	-1.17873	0.169326	101.788	1055	51.7654	86.3537	606	129.098
AM778	9.81275	0	430.155	4603	159.955	4221	131023	7071.31
AM779	-4.83117	2.59792e-14	1533.73	13089	455.143	317.465	9398	508.059
AM780	-2.72377	0	1648.97	14838	506.369	605.399	19640	1012.61
AM788	-7.00474	0	746.218	5654	239.082	106.531	1614	160.128
AM790	1.6212	7.70939e-07	194.435	1788	85.1417	315.218	2881	504.071
AM796	-2.26326	0	371.224	3751	145.549	164.022	3457	254.626
AM798	1.94393	0	249.269	2778	106.398	484.562	11273	797.586
AM809	2.68116	6.98043e-05	22.3303	250	11.0359	59.8712	755	89.4648
AM810	-9.83789	0	2452.28	41934	830.527	249.269	21296	392.14
AM811	-19.1192	0	2672.69	39521	887.013	139.79	9577	215.083
AM812	-22.1239	0	4306.27	55667	1467.11	194.643	10229	304.14
AM819	-6.3408	9.99201e-16	144.035	1349	66.3132	22.7157	158	34.109
AM821	2.05494	5.9672e-07	76.1698	1149	39.6948	156.524	4558	242.352
AM823	-6.3422	2.33147e-15	496.043	7683	176.455	78.2131	4973	116.041
AM829	4.13008	1.33227e-15	229.101	2429	98.8636	946.207	18359	1583.22
AM830	-1.04601	0.368954	249.836	2538	106.559	238.847	3878	374.397
AM832	-1.19902	0.0292467	219.423	2796	94.7497	183.002	5621	284.811
AM833	2.07579	3.9968e-15	254.054	2391	108.24	527.363	6555	872.77
AM836	-1.70109	9.25869e-09	269.237	2789	115.368	158.273	2687	245.477
AM841	-1.19368	3.66374e-15	5109.11	35802	1644.53	4280.14	49613	7103.39
AM846	7.7454	0	627.102	4316	207.189	4857.15	43900	8074.44
AM847	-3.51511	0	565.63	4143	190.304	160.914	1741	249.269
AM848	-2.75303	0	484.838	3840	171.791	176.111	2186	275.181
AM849	-1.77162	0	475.951	3492	169.005	268.653	2181	422.809
AM851	1.60185	1.09005e-08	276.067	2368	116.19	442.218	3392	722.608
AM853	-1.11669	0.00434087	798.165	7535	261.331	714.757	22382	1201.93
AM854	5.01624	0	532.807	4260	183.34	2672.69	41902	4458.36
AM858	-4.89078	0	364.426	3599	144.17	74.5129	1363	111.302
AM859	-3.26491	2.27596e-14	732.959	5118	233.879	224.496	2526	352.296
AM862	-1.35239	0.00557409	156.524	1725	70.6963	115.739	1978	174.775
AM867	3.38386	1.77636e-15	224.496	2225	96.6965	759.664	11502	1274.16
AM875	1.95491	4.55114e-11	157.609	1549	70.9679	308.11	3483	492.139
AM879	1.58419	0.00392859	74.4021	1010	37.6539	117.867	2725	177.988
AM880	-2.07288	3.75992e-08	151.288	1645	68.365	72.9845	1175	109.197
AM881	2.84938	0	211.201	1932	91.8345	601.79	5811	1005.82
AM882	4.27163	0	113.542	1496	55.3077	485.01	12514	798.015
AM884	-4.74105	2.24265e-14	107.58	1752	53.3287	22.6912	860	34.0662
AM915	-2.28479	0	496.807	4190	176.755	217.441	3465	340.632
AM919	-3.08301	6.99441e-15	781.599	5522	252.124	253.518	2875	399.246
AM920	-2.20512	2.55351e-15	346.423	2910	135.184	157.1	1602	243.389
AM921	2.5183	0	143.461	1635	66.0418	361.277	6900	579.565
AM923	1.71323	0.00423096	50.3261	677	26.599	86.2202	1682	128.883
AM924	1.16504	0.465151	72.9845	766	36.7717	85.0299	690	126.91
AM926	15.3048	0	100.212	1229	50.9967	1533.73	28271	2612.31
AM927	-31.9142	0	2558.55	30357	865.165	80.1696	3410	117.879
AM929	3.20555	0	214.874	3156	93.2911	688.79	30990	1154
AM936	6.6786	0	449.044	3474	163.525	2998.99	30652	5010.29
AM938	1.56036	0.00013904	140.623	1475	64.5235	219.423	3021	344.096
AM947	5.46114	2.13163e-14	131.973	1480	63.3371	720.722	11653	1211.94
AM950	6.21791	3.15303e-14	160.914	2118	72.5591	1000.55	32251	1678.89
AM952	4.11571	0	306.974	3097	123.874	1263.42	26412	2145.95
AM953	-2.74567	0	1989.66	15434	658.914	724.653	11813	1216.83
AM955	-8.26052	0	1523.92	9525	447.561	184.482	1774	287.068
AM957	-1.40363	6.16903e-06	344.4	3072	134.605	245.363	3359	385.311
AM959	-6.47141	0	181.943	2242	79.9988	28.115	725	41.9298
AM965	1.23137	0.0964878	169.049	1757	75.8007	208.162	3040	326.682
AM967	-1	0.729683	181.334	1728	79.8561	181.334	1914	282.811
AM968	1.85759	6.66134e-16	298.244	2476	120.38	554.014	4605	920.336
AM974	-4.54134	9.47364e-06	37.2028	383	19.0738	8.19202	55	13.0987
AM975	5.00357	0	74.7866	884	38.1068	374.2	5625	602.466
AM976	-9.44728	0	118.137	1165	57.8559	12.5048	83	19.3394
AM977	-2.21687	1.06307e-09	163.072	1630	73.3533	73.5595	851	110.13
AM979	-4.34355	0	1044.53	9281	346.248	240.479	5759	376.921
AM980	-2.10945	0	872.024	6021	285.434	413.389	3930	669.482
AM981	1.09565	0.293708	694.426	5469	224.484	760.847	14359	1275.73
AM982	-2.20333	0	1356.69	9648	421.703	615.744	9066	1029
AM991	-3.78156	3.55271e-15	184.482	1646	81.896	48.7846	304	71.8701
AM997	-1.15549	0.0273105	320.129	2692	128.765	277.05	2434	437.714
ana29	-2.48452	1.25455e-14	2319.43	17350	730.173	933.555	16026	1561.21
ankA	-15.0717	0	2949.24	43693	974.079	195.681	13757	305.561
apaG	273.327	0	8.97196	96	4.4403	2452.28	27446	4074.03
aprE	3.56271	8.88178e-16	96.473	1375	48.3816	343.705	9925	553.209
argD	-2.10896	0	759.664	6415	245.167	360.207	8215	577.433
argF	-1.1522	0.0899924	194.778	2090	85.3923	169.049	3001	262.297
argS	2.96727	4.44089e-16	72.4148	1068	35.9858	214.874	6734	336.457
asd	-5.84341	2.9754e-14	1292.56	10111	402.605	221.2	4337	347.139
atpA	2.62969	0	377.601	4159	146.826	992.974	29614	1665.02
atpB	3.44843	1.24345e-14	227.938	2347	98.5395	786.03	13627	1315.6
atpC	-1.09753	0.103413	331.884	2796	131.844	302.393	2919	482.008
atpD	3.21465	8.65974e-15	302.975	3440	123.158	973.957	27981	1632.87
atpE	8.00318	0	358.632	2898	142.722	2870.2	22046	4823.75
atpG	3.3376	0	619.179	4924	203.526	2066.57	37900	3452.68
atpH	4.14721	4.21885e-15	517.184	4032	180.229	2144.87	28757	3605.97
barA	-2.94093	0	479.582	4707	170.584	163.072	4191	252.79
bcr2	-1.40998	0.00109655	175.824	2017	77.03	124.699	2699	189.301
bioA	1.92778	2.3493e-07	102.201	1393	51.9325	197.022	4711	307.707
bioB	-1.3512	0.00211399	193.384	2110	84.778	143.121	2671	220.341
birA	-11.1133	2.13163e-14	511.623	4190	179.457	46.0369	655	68.3415
bolA	2.59541	4.44089e-16	381.829	3232	148.587	991.002	11555	1661.76
carA	3.04614	8.21565e-15	62.5034	835	31.6168	190.394	4348	297.216
carB	-7.26901	9.21485e-15	795.368	10235	259.099	109.419	5945	164.22
ccmA	-1.76407	3.00487e-07	192.934	1911	84.1494	109.368	1401	164.207
ccmB	-1.21047	0.0120164	268.653	2626	114.497	221.941	3102	348.409
ccmc	2.50545	8.9484e-14	93.7116	1096	46.6412	234.789	3628	369.006
ccmE	2.45598	2.98206e-12	86.6478	938	43.7657	212.805	2139	332.798
ccmF	2.17645	0.00276649	22.7157	349	11.3223	49.4395	1593	72.7318
cdsA	2.4228	0	172.318	1857	76.3412	417.493	7581	677.26
cinA	-2.14507	1.45661e-13	254.819	2395	108.606	118.793	1336	179.361
clpA	-1.10832	0.00220357	1017.45	11139	332.778	918.018	40267	1533.03
clpB	-4.26125	8.77076e-15	814.23	9409	267.438	191.078	8683	298.561
clpP	1.47147	1.67303e-10	553.344	4285	187.6	814.23	11907	1361.02
clpX	-1.23489	3.28914e-06	786.03	6773	256.456	636.518	15550	1062.95
cmk	-27.9993	3.66374e-15	918.018	6978	303.01	32.7872	447	49.3482
coaD	1.43383	1.54036e-05	299.213	2652	120.568	429.022	5142	699.039
coaE	1.987	0.000244242	46.17	558	23.9762	91.7396	1299	137.309
coq7	54.1878	2.13163e-14	5.93762	48	2.18223	321.747	3785	514.559
cox11	-3.14406	1.87628e-14	893.692	6599	290.822	284.248	3829	450.419
coxA	-1.60952	2.66454e-15	605.399	5666	198.189	376.137	11042	606.06
coxB	-1.34628	9.14295e-09	688.79	5363	223.58	511.623	8975	843.79
coxC	1.88162	8.88178e-16	436.922	3857	161.301	822.121	14448	1374.33
coxW	-3.08587	0	613.837	5076	201.366	198.919	3938	311.346
cspA	5.5218	0	951.592	6406	312.021	5254.5	43438	8790.08
ctaB	-9.34512	3.57492e-14	953.02	7670	313.618	101.981	1736	152.143
cutA	6.21374	7.72715e-14	15.5852	173	8.23062	96.8425	834	145.134
cybB	2.19044	1.77636e-15	308.637	2758	124.326	676.051	8668	1130.81
cycM	5.00621	0	100.508	1132	51.0718	503.165	6326	828.621
cysS	-2.98813	3.14193e-14	161.931	2007	72.834	54.1916	1326	80.2806
czcD	5.04318	2.4869e-14	366.193	3571	144.242	1846.78	37148	3120.24
czcR	-1.52317	0	1848.74	13945	575.054	1213.74	22701	2050.71
dapA	-1.91067	4.13447e-13	314.79	3082	126.02	164.753	2920	255.909
dapB	4.51276	0	118.793	1401	58.2245	536.082	9554	887.891
dapD	3.92576	1.9984e-15	77.0933	978	40.3301	302.65	5339	482.302
dapE	1.11539	0.337108	328.311	3437	130.604	366.193	8513	588.144
dapF	-8.11533	5.55112e-15	828.731	6519	271.561	102.119	1625	152.332
dcd	2.65552	0	358.345	3177	142.61	951.592	12443	1591.16
ddlB	3.26365	0	139.191	1615	64.4033	454.271	9253	744.31
def	1.08552	0.674463	161.644	1620	72.7189	175.468	2144	274.166
dfp	3.82306	0	48.1838	566	25.4067	184.21	2243	286.826
dhkA	-19.4544	1.64313e-14	898.208	10031	292.136	46.17	1893	68.3639
dksA	2.13556	4.21885e-15	285.046	2525	118.123	608.732	6449	1018.08
dnaA	-1.15446	0.00837635	461.063	4600	166.367	399.375	10769	645.941
dnaB	2.00297	4.77707e-12	159.358	2004	71.5065	319.189	8833	510.849
dnaE	-4.01495	0	268.91	4595	114.956	66.9771	3728	100.825
dnaG	-2.69436	1.38223e-13	175.468	2326	76.7701	65.1244	2058	97.8333
dnaJ	1.71355	8.27269e-11	259.176	2879	111.066	444.111	10033	725.746
dnaK	-1.76576	8.65974e-15	2606.6	27364	885.047	1476.19	55387	2511.07
dnaN	-1.41289	1.58945e-10	667.997	5726	220.897	472.786	10761	778.406
dnaQ	-1.0229	0.672414	104.119	1210	52.2443	101.788	1408	151.81
dnaZ	4.22968	1.42109e-14	256.656	3028	109.29	1085.57	30528	1820.97
dsbD	-1.49245	2.66128e-11	570.822	5047	190.56	382.473	9084	615.743
dtbS	-1.96842	1.22125e-15	382.731	3447	149.438	194.435	2770	303.729
dut	5.10992	0	65.1244	699	32.4154	332.78	3544	533.417
dxr	-2.85737	1.43219e-14	1024.74	8824	336.268	358.632	8245	574.542
efp	5.85154	0	95.9613	1066	47.7301	561.521	7389	933.789
engA	-2.50571	1.17135e-11	164.057	1986	73.4743	65.4733	1537	98.208
eno	3.06212	0	125.331	1639	60.933	383.778	9538	617.994
era	-1.29534	0.00179531	255.049	2656	108.936	196.897	3472	307.625
fabB	1.20419	0.00886012	559.199	5072	189.09	673.384	17233	1125.6
fabD	3.24023	2.22045e-14	237.491	2563	101.826	769.526	16210	1287.9
fabG	15.748	1.33227e-15	28.115	350	14.3001	442.753	8275	723.261
fabH	-1.38463	0.000116417	267.609	2845	114.483	193.27	3642	301.984
fabI	5.58051	0	504.304	4296	178.26	2814.27	51037	4715.94
fabZ	-2.11083	0	520.324	3892	180.488	246.502	2573	387.269
fadB	1.05052	0.856062	379.312	3867	148.321	398.477	9065	644.187
fbaB	4.23886	1.77636e-15	149.47	1625	67.9582	633.584	11113	1057.1
fdxA	2.3259	3.60472e-10	81.5942	904	42.8173	189.78	1748	296.213
ffh	1.62518	2.48144e-07	209.295	2466	90.4156	340.142	8777	546.758
fmt	-1.05535	0.241483	346.483	3308	135.261	328.311	6002	526.017
folB	-2.10411	2.11831e-13	261.286	2336	111.237	124.179	1077	188.436
folC	-1.47412	0.0219716	71.0286	962	35.7892	48.1838	1093	70.9609
folD	2.3093	0	169.913	1852	75.8428	392.379	7179	632.601
folE	-2.36859	0	740.203	5310	235.772	312.508	4110	499.853
folP	1.65895	1.46024e-07	196.897	2054	86.1699	326.643	5438	523.442
fpbA	45.919	0	34.6034	429	16.9553	1588.95	34508	2695.3
fpg	-1.17044	0.249774	76.4031	957	40.1167	65.2771	1021	97.9858
ftsA	1.00543	0.70649	296.634	3206	119.775	298.244	7245	476.107
ftsH	-1.14188	0.0108802	485.01	5205	172.005	424.747	14494	691.05
ftsJ	4.20245	0	54.5161	642	28.4346	229.101	2988	359.339
ftsK	-2.29621	3.66374e-15	314.417	4160	125.977	136.928	5352	209.689
ftsQ	-1.48409	0.000120019	194.643	2012	85.146	131.153	2001	199.135
ftsW	-3.10317	0	404.412	3998	153.566	130.322	2775	198.071
ftsY	-3.35396	1.88738e-14	679.123	5432	221.428	202.484	3653	316.713
ftsZ	-1.18425	0.000663604	597.335	5249	197.068	504.399	12457	830.439
fumC	1.25648	0.0141978	291.777	3276	119.211	366.613	9650	588.657
fusA	1.55116	2.92877e-13	532.198	5805	182.758	825.522	32364	1380.13
gapB	-2.75293	0	673.384	5546	221.164	244.606	4776	384.181
gatA	1.3429	0.00093032	284.332	3305	118.087	381.829	10597	615.071
gatB	-1.73537	5.61581e-10	295.981	3340	119.659	170.557	4537	265.242
gcp	-2.6707	5.03693e-10	125.522	1340	61.0249	46.9996	507	69.51
gcpE	-8.73203	2.06501e-14	894.061	7793	291.552	102.389	2312	152.554
gidA	1.7873	0.00376964	43.0734	687	22.3285	76.9851	2479	113.666
glmM	-1.15232	0.316621	67.8926	920	33.7085	58.9183	1412	87.7904
glmS	-2.28058	0	355.541	4241	140.323	155.899	5049	241.441
glmU	-4.23007	0	258.108	2975	110.834	61.0173	1398	91.1286
glpX	1.34835	0.0284975	120.451	1480	59.6001	162.409	3030	251.885
gltA	1.65467	5.79536e-13	374.2	3887	145.934	619.179	15523	1034.83
gltX	1.11549	0.508681	155.261	1901	70.1833	173.193	4250	269.956
gltX2	3.13631	1.70974e-14	57.64	851	29.8649	180.777	5093	281.933
glyA	1.23793	0.00876931	394.333	4103	152.644	488.157	12358	802.319
glyQ	2.20766	0	198.286	2086	86.49	437.748	7748	713.892
glyS	1.1469	0.290873	205.357	2826	88.7604	235.523	8723	370.031
gmk	1.12864	0.40441	182.465	1876	80.2195	205.936	3116	323.031
gor	-1.90559	6.66134e-16	442.753	4483	162.246	232.344	6067	364.585
gpsA	4.14716	0	61.4997	817	31.2913	255.049	5670	401.163
greA	2.70531	1.59872e-14	469.205	3683	166.871	1269.34	16095	2151.85
groEL	11.0585	0	177.317	2258	77.5549	1960.86	62447	3271.89
groES	12.1993	0	303.54	2567	123.34	3702.98	33411	6180.4
grpE	8.09418	0	73.4288	808	36.9234	594.345	7134	994.963
grxC1	2.09366	4.44089e-16	325.649	2631	129.572	681.797	5219	1141.94
grxC2	5.93536	0	44.6399	482	23.0967	264.954	2289	416.272
gshB	-2.25392	2.09332e-05	76.9851	991	40.3042	34.1561	600	51.6043
gst	-2.03749	0	580.779	4398	191.446	285.046	4052	451.969
guaA	-3.24291	5.10703e-15	946.207	8886	309.194	291.777	8575	464.344
guaB	-102.407	0	31606.7	325665	11604.8	308.637	8554	492.949
gyrA	-2.25042	1.70974e-14	2047.39	24265	676.692	909.781	45997	1523.23
gyrB2	-1.46878	5.21616e-11	591.772	6526	193.661	402.9	17383	652.57
hemA	1.90066	7.11692e-09	135.035	1690	63.7641	256.656	5973	404.022
hemB	6.03476	0	28.5543	379	14.9792	172.318	3435	268.296
hemC	3.89717	7.22178e-12	29.15	375	15.3098	113.602	1972	171.894
hemE	-4.88825	6.99441e-15	493.171	4188	176.112	100.889	1547	150.251
hemF	1.52162	0.00796571	78.3643	983	40.4736	119.24	2003	179.936
hemH	-1.34787	0.0429267	85.0299	1095	43.1495	63.0845	1220	94.3773
hemK	-1.30668	0.0949129	69.1772	822	34.0289	52.9413	857	78.5152
hflC	1.48748	9.39993e-09	418.49	3831	157.98	622.495	11496	1038.5
hflX	1.69031	0.00121166	68.4284	860	33.9393	115.665	2247	174.661
hisS	-1.61313	4.68856e-09	331.267	3523	131.066	205.357	4959	321.953
hscA	1.1263	0.422068	177.935	2353	78.1457	200.409	6494	313.322
hscB	1.4965	3.70234e-05	208.517	1997	89.869	312.045	3856	499.015
hslU	1.1602	0.26862	180.396	2206	79.192	209.295	5583	328.175
hslV	1.44202	4.36279e-06	325.38	2896	129.559	469.205	6129	771.538
htpG	5.06093	4.88498e-15	224.847	2977	96.6978	1137.94	41720	1910.21
icd	1.41511	1.1848e-08	568.664	5324	190.353	804.723	23160	1346.67
ileS	-4.36907	0	473.755	6650	168.425	108.434	5904	163.227
ilvC	-5.6186	2.34257e-14	973.957	7835	315.041	173.345	3266	270.114
infA	-1.00434	0.486973	586.475	4018	192.363	583.939	5395	975.63
iscS	1.36917	0.000860899	247.058	2806	106.021	338.264	8008	543.95
ispA	-1.52612	2.36033e-11	525.596	4414	181.881	344.4	6152	554.195
ispB	1.98064	0.000270207	46.0369	592	23.7323	91.1826	1673	136.963
ispD	1.26389	0.0036758	384.288	2437	150.161	485.698	7511	799.168
ispE	1.03427	0.973164	332.78	3202	132.144	344.185	6113	553.77
ispF	-2.60262	5.55112e-16	244.606	2111	105.032	93.9847	1153	141.29
kefB	-1.26486	0.000109707	457.454	4872	165.839	361.665	11315	579.685
ksgA	-3.03265	0	202.484	2107	88.2543	66.7679	1050	100.47
lepA	-3.41573	2.15383e-14	717.05	6879	228.887	209.925	6782	328.69
lepB	26.891	6.21725e-15	13.5387	153	6.56881	364.069	5545	584.215
leuS	-12.0403	0	1309.43	14120	410.772	108.754	4537	163.484
lgt	1.12746	0.471144	139.79	1558	64.4975	157.609	2666	244.249
ligA	1.2811	0.214357	61.1694	973	30.9438	78.3643	2665	116.255
lipA	3.76528	0	146.727	1642	66.5265	552.47	10811	917.61
lipB	3.55156	4.66294e-15	87.7398	1001	43.8606	311.613	4343	498.186
lon	-1.02405	0.325547	541.901	6299	185.374	529.175	23751	876.356
lpdA	-1.06196	0.228227	321.747	3565	128.934	302.975	8049	482.791
lspA	-3.14411	0	1031.13	7474	339.792	327.956	3867	525.706
lysC	-4.16871	0	340.142	3544	133.527	81.5942	1787	120.371
lysS	1.28499	0.0182565	214.472	2676	92.8704	275.594	8087	435.002
lytB	1.87671	0.00015545	60.5006	777	30.8008	113.542	2178	171.777
maeB	3.24952	0	130.466	2059	62.6018	423.951	17450	689.535
maf	-2.09937	0	476.711	3819	169.853	227.073	2902	355.615
map	1.07068	0.81141	107.431	1264	53.1533	115.024	1792	174.047
mcd	2.75306	0	120.94	1636	59.6142	332.954	8712	533.452
mdh	7.45376	2.42029e-14	190.394	2069	83.5722	1419.15	28647	2406.2
mesJ	-7.42459	1.70974e-14	729.505	6576	233.082	98.2552	2583	146.759
metC	2.12251	0	236.808	2678	101.185	502.627	12194	828.287
metK	3.9813	0	79.1531	1082	41.1155	315.132	7296	504.064
metS	1.01717	0.762402	488.42	4761	174.082	496.807	13214	816.859
mfd	-12.482	0	1211.08	15212	376.148	97.0264	5491	145.461
mgtE	2.16931	0	201.41	2442	87.6049	436.922	12144	712.542
miaA	-8.926	0	1610.21	12058	491.529	180.396	3248	281.6
mkl	2.01313	2.90585e-05	57.2994	691	29.667	115.351	1652	174.053
mlp2	-4.91189	0	386.433	3632	150.943	78.6729	1254	116.539
mlp3	-5.14386	3.44169e-15	162.409	1770	72.9336	31.5734	524	47.2039
mlp4	1.41739	0.0254794	86.4233	1078	43.7423	122.496	2171	185.242
mpp	1.8617	1.77102e-08	138.377	1738	64.3887	257.616	6314	405.041
mraW	5.05466	1.77636e-15	35.3741	415	17.1002	178.804	3100	279.26
mraY1	1.26546	0.236327	63.0845	802	31.7918	79.8306	1488	117.357
mreB	2.59156	0	185.194	2114	82.1488	479.942	10664	789.055
mreC	1.66286	0.000301922	92.018	1120	46.2575	153.013	2611	237.193
msbA2	-4.00818	1.44329e-15	246.502	3144	105.735	61.4997	1844	91.7081
msp1a	-1.18001	1.60693e-05	991.002	9787	320.242	839.823	30142	1403.97
msp1B-1	-35.1009	0	4857.15	53597	1639.86	138.377	5302	212.365
msp1B-2	-3.64693	0	330.641	4316	130.776	90.6629	3467	136
msp1Bpg1	-6.47989	3.18704e-08	46.9996	529	24.4892	7.25315	77	11.4825
msp1bpg2	-2.66754	1.0437e-08	106.531	1391	52.933	39.9358	857	59.4625
msp1Bpg3	-1.10919	0.310602	110.578	1693	55.025	99.6925	3257	149.338
msp2	-1.58796	0	1419.15	11428	432.1	893.692	21986	1496.56
msp3	-55.2028	0	8984.4	230753	6319.28	162.753	7894	252.363
msp4	6.67252	0	891.845	7000	290.461	5950.85	100518	9288.1
msp5	1.27545	2.05696e-08	1300.81	9263	407.215	1659.12	24164	2811.79
murA	-2.23223	5.26755e-10	166.941	2007	74.7708	74.7866	1710	111.466
murB	1.61316	0.122843	19.4285	234	9.58273	31.3413	531	46.7908
murD	-2.0563	8.88178e-16	361.277	3865	142.99	175.693	4295	274.433
murE	-4.7811	1.11022e-16	144.287	1839	66.4654	30.1786	751	44.9626
murF	2.4385	3.2272e-06	39.341	552	20.0731	95.9331	2368	144.177
murG	-1.02673	0.617834	128.439	1586	61.4964	125.096	2579	189.524
mutS	-16.1982	3.4639e-14	915.346	10319	301.844	56.5091	2302	83.8846
mviN	1.72444	5.44305e-05	97.3307	1332	48.7369	167.841	4210	260.751
nadA	5.2347	0	31.5734	395	15.943	165.277	3063	256.609
nadC	1.18931	0.0758086	308.11	2967	124.081	366.439	6187	588.524
nadE	-3.63538	1.55431e-15	274.155	3278	115.801	75.4131	1983	111.686
ndk	1.08431	0.349852	840.96	5967	276.955	911.858	10087	1525.33
nifU	1.52449	1.59263e-06	253.518	2296	107.789	386.486	3863	621.995
nrdA	1.22934	0.0021457	587.682	5808	192.41	722.46	25329	1214.82
nrdB	3.26841	0	263.582	2806	112.743	861.495	17488	1442.65
nth	1.9452	2.0071e-08	116.539	1293	56.8422	226.692	3054	355.372
ntrX	2.13782	1.09246e-13	148.119	1865	67.6808	316.652	8372	506.87
ntrY	1.00844	0.701545	376.137	4658	146.214	379.312	14406	610.304
nuoA	12.8868	2.22045e-15	32.5287	345	16.168	419.191	4267	680.264
nuoB	3.68276	2.84217e-14	40.0948	454	20.5525	147.659	1711	227.812
nuoC1	1.8387	9.1332e-05	70.0877	784	35.1331	128.87	1543	195.763
nuoD	-1.39838	2.80194e-07	452.684	4310	164.012	323.721	7466	518.024
nuoE	-1.24431	0.0360787	150.941	1496	68.0711	121.305	1340	182.938
nuoF	-1.5125	2.98382e-09	429.022	4274	159.005	283.651	6935	450.241
nuoG	1.22372	0.0143209	396.201	4852	152.664	484.838	18735	797.885
nuoH	-1.88665	2.33147e-15	392.379	3867	152.157	207.977	4240	326.437
nuoI	20.4934	1.70974e-14	16.1416	183	8.39142	330.798	3740	530.774
nuoJ	2.19284	0	463.988	3757	166.539	1017.45	14101	1702.13
nuoK	-1.39775	9.29376e-08	490.35	3653	175.362	350.815	3059	562.636
nuoL	-1.52334	8.49191e-09	393.185	4680	152.479	258.108	8791	405.382
nuoL2	3.48133	1.77636e-15	61.6063	887	31.3348	214.472	5967	336.073
nuoL3	-12.3902	0	2998.99	28144	987.682	242.045	6856	379.528
nuoM	-1.44709	3.11365e-08	448.675	4561	163.183	310.053	8506	495.485
nuoN1	-3.6601	1.38778e-14	646.22	6102	219.2	176.558	4683	275.774
nusA	3.37221	1.84297e-14	504.399	5079	178.359	1700.94	51864	2875.96
nusB	4.73759	8.88178e-16	52.1814	595	26.8899	247.214	2941	388.381
nusG	4.54603	0	108.434	1198	53.6404	492.944	6409	809.941
oma87	-1.20896	7.33786e-05	676.051	7399	221.294	559.199	24352	929.308
omp1	1.03617	0.985171	1213.74	9420	376.782	1257.65	26283	2135.47
omp10	-2.27576	0	4527.98	41031	1537.22	1989.66	50116	3320.4
omp11	-1.3918	0	1326.42	10401	416.332	953.02	19550	1592.42
omp12	-1.11536	7.21399e-05	1568.26	11325	468.828	1406.07	26006	2382.57
omp13	-7.13042	5.77316e-15	1110.23	9020	354.916	155.704	3132	241.132
omp14	-1.36911	2.65494e-07	505.351	4720	178.847	369.109	8655	592.883
omp15	-5.60632	4.4541e-12	79.414	899	41.5455	14.1651	144	21.2773
omp2	2.19197	3.30533e-05	42.7521	518	22.1502	93.7116	1358	140.782
omp3	-5.38121	4.44089e-16	128.649	1412	61.7676	23.907	309	35.1955
omp4	-5.48677	0	207.726	2363	89.4736	37.8594	826	56.4628
omp5	3.82767	1.90958e-14	216.511	2424	93.9894	828.731	18859	1385.9
omp6	-22.0845	0	1753.82	11935	550.596	79.414	801	117.282
omp7	-6.32786	0	1960.86	17052	649.824	309.876	7107	495.242
omp8	-7.75702	0	2929.06	24723	940.134	377.601	8787	608.375
omp9	-6.9579	0	3702.98	32321	1225.56	532.198	12843	881.638
opag1	-7.58621	0	2040	14274	671.893	268.91	2587	422.864
opag2	-3.54104	0	1827	13666	557.931	515.951	9774	851.974
opag3	-3.97991	2.91989e-14	1727.39	13309	539.632	434.027	8315	707.615
panB	3.18993	0	160.47	1736	72.3162	511.888	9006	844.248
panC	3.82184	0	127.797	1500	61.4278	488.42	9110	802.757
parA	1.72877	3.85691e-13	311.426	2987	125.016	538.383	9347	891.738
parB	-1.61025	2.23065e-06	217.441	2259	94.2502	135.035	2188	206.306
pbpA1	-1.50994	0.00628542	91.6699	1389	46.159	60.7109	1875	90.6002
pbpA2	2.15335	0.0245612	13.2604	181	6.29802	28.5543	778	42.1294
pccB	4.65795	6.66134e-16	88.6644	1253	44.0016	412.995	12062	668.862
pcnB	1.10182	0.565725	170.771	2032	76.182	188.16	4413	292.981
pdhA	-1.29745	0.000540122	310.053	3214	124.621	238.972	5095	374.419
pdhB	1.74223	8.25728e-09	189.78	2101	83.3471	330.641	6710	530.506
pdhC	-2.10526	0	909.781	7982	296.333	432.147	10911	704.131
pdxH	4.75373	2.22045e-15	30.1786	347	15.3945	143.461	1823	220.879
pdxJ	-5.60166	0	3285.23	24467	1038.72	586.475	9732	980.586
pep1	1.33354	3.35651e-05	472.786	4575	167.166	630.481	17053	1052.16
pepA	6.62932	0	275.594	3350	116.186	1827	57654	3096.07
perM	2.64783	2.22045e-15	115.351	1544	56.6496	305.431	7809	487.397
petA	2.70847	1.66533e-14	1123.53	8019	363.328	3043.05	38058	5088.23
petB	-2.61622	7.43849e-15	1192.37	9743	368.651	455.761	10940	746.246
petC	-6.00367	3.36398e-14	1582.46	11227	476.632	263.582	4113	414.421
pgk	-1.8277	2.22045e-16	871.643	7430	285.392	476.906	10983	783.935
pgpA	-1.31689	0.000367684	300.31	2672	121.064	228.044	2674	357.505
pgsA	2.26069	1.55431e-15	432.147	3553	160.163	976.95	12562	1638.81
pheS	-2.40251	0	892.92	7384	290.758	371.662	7743	597.555
pheT	-1.40466	0.000186724	234.494	3373	100.43	166.941	6854	259.11
phnL	-4.05796	0	391.484	3490	151.672	96.473	1305	144.564
pkcI	-2.07496	0	902.499	6205	293.895	434.948	4183	708.844
plsC	1.28019	0.051831	151.059	1593	68.2827	193.384	2885	301.991
plsX	3.28604	0	198.919	2190	86.491	653.654	13955	1087.35
pmbA	-2.34465	2.22045e-16	413.497	4271	157.354	176.357	4361	275.382
pnp	3.10543	1.19904e-14	312.508	4246	125.164	970.472	43948	1627.15
polA	-14.3511	0	1444.29	15182	433.378	100.64	4328	150.094
ppa	1.70678	2.40981e-11	278.859	2574	116.525	475.951	5880	782.897
ppdK	-2.00279	5.55112e-16	494.805	6245	176.375	247.058	11431	388.094
prfA	1.66387	0.000137704	102.119	1326	51.9065	169.913	3486	263.983
prfB	1.51638	3.68064e-06	243.086	2631	104.606	368.61	7433	592.014
priA	-5.99341	0	366.613	4516	144.57	61.1694	2064	91.395
proP1	2.89116	1.06581e-14	402.9	4113	153.23	1164.85	30119	1963.31
proS	-2.49668	0	868.421	7568	282.539	347.83	8520	558.758
prsA	27.3881	0	22.2849	260	10.9855	610.339	10317	1020.44
psd	13.029	4.44089e-15	80.1696	985	42.4606	1044.53	16272	1742.81
pssA	1.82221	1.54799e-10	194.334	2044	84.9471	354.117	6111	567.919
pstA	-8.1272	0	1465.85	12019	437.661	180.364	4607	281.562
pstB	2.88952	5.77316e-15	72.6126	864	36.0762	209.815	3475	328.617
pstC	15.8964	0	14.2431	185	7.15764	226.415	4866	355.167
pstS	-2.00437	0	1325.07	10421	414.329	661.087	13837	1102.07
pth	-1.16119	0.134735	139.73	1437	64.45	120.334	1423	181.25
purA	1.16236	0.123349	338.264	3601	132.578	393.185	10058	633.89
purB	2.66288	1.36335e-13	78.6729	1103	40.8067	209.497	5140	328.425
purC	6.42336	2.66454e-15	27.5257	329	14.091	176.808	2647	276.183
purD	2.48811	1.77636e-14	743.032	6333	237.264	1848.74	47128	3122.43
purE	13.9651	2.22045e-15	9.1971	100	4.5619	128.439	1413	195.381
purF	1.23571	0.112622	147.659	1864	67.5065	182.465	4729	284.71
purH	-1.80974	5.68096e-09	232.82	2848	100.145	128.649	3514	195.529
purK	2.69533	0.00425893	11.3828	133	5.21781	30.6802	602	45.9102
purL	-71.0261	0	7529.1	198402	5236.69	106.005	5338	159.155
purM	1.18649	0.159653	200.409	2222	87.4952	237.783	4840	373.52
purQ	6.41614	1.55431e-15	39.7154	483	20.3915	254.819	4067	401.032
putA	-1.50281	0	883.176	11143	289.66	587.682	33911	982.953
pycA	4.14255	0	60.8386	964	30.8604	252.027	8949	396.266
pyrB	1.13143	0.447015	143.121	1608	65.9012	161.931	2841	251.029
pyrC	5.03066	0	89.2615	1213	44.3828	449.044	11860	734.563
pyrD	-1.51817	8.26297e-06	238.847	2697	103.296	157.325	3445	243.74
pyrE	-1.08443	0.0680139	503.165	4009	177.709	463.988	6308	761.438
pyrF	1.54157	0.00940706	69.7859	809	34.7331	107.58	1536	161.831
pyrG	-2.24578	0	1592.56	14290	487.356	709.135	23144	1191.37
pyrH	18.5297	1.02141e-14	22.1737	256	10.8682	410.871	6599	664.908
qor	3.80214	0	209.925	2274	91.161	798.165	16307	1335
radA	-20.5397	0	903.386	8049	294.103	43.9825	1054	65.0314
radC	-2.78283	1.30451e-13	168.363	1745	75.4665	60.5006	831	90.2003
rbfA	-7.27881	0	1618.64	10346	492.66	222.377	1993	348.703
recA	4.25003	1.57652e-14	206.967	2272	88.9378	879.617	19410	1469.85
recF	-18.0389	1.38778e-14	768.389	6468	250.976	42.5961	856	63.0488
recG	-1.00534	0.805045	70.5404	1126	35.2619	70.1655	2495	105.148
recJ	-4.2922	0	299.535	3601	120.799	69.7859	2121	104.839
recR	2.96576	1.33227e-15	100.889	1175	51.5271	299.213	4151	477.858
ribD	-3.49175	0	212.433	2381	92.3894	60.8386	1233	90.8167
ribF	-1.84506	3.44169e-15	476.906	4161	169.878	258.478	4658	406.025
ribH	1.96483	6.53332e-10	136.2	1413	63.8577	267.609	3186	420.735
rimM	-4.4739	5.55112e-16	238.972	2316	103.525	53.4146	629	78.8733
rlpA	1.07619	0.728968	167.841	1734	74.9299	180.628	2606	281.919
rluC	1.01822	0.877585	141.459	1601	65.7155	144.035	2496	221.758
rnc	-3.01023	0	267.243	2650	114.419	88.7782	1237	133.373
rne	-1.48805	7.48288e-10	492.944	5354	175.946	331.267	11295	531.469
rnhA	572.352	0	2.04616	20	0.908488	1171.13	14581	1973.94
rnhB	194.381	0	0.843999	7	0.278106	164.057	3205	254.64
rodA	2.05361	8.12124e-05	47.5694	629	24.6767	97.6892	1915	146.043
rpe	5.24928	2.22045e-15	34.6607	404	17.0562	181.943	2879	283.888
rpiB	5.68304	0	410.871	3379	156.834	2335	26017	3934.21
rplA	8.40937	0	99.6925	1145	50.0466	838.351	12363	1403.22
rplB	1.84935	0	530.629	4371	182.082	981.321	17529	1643.22
rplC	2.8947	3.55271e-15	442.218	3748	161.828	1280.09	20133	2170.74
rplD	1.30549	2.01531e-05	601.79	4491	197.758	785.63	11218	1314.83
rplE	1.8534	2.66454e-15	399.375	3387	152.809	740.203	9502	1244.63
rplF	1.71077	1.55431e-15	486.135	3828	172.413	831.666	10701	1390.41
rplI	1.11886	0.160752	643.337	5004	218.182	719.807	10774	1210.11
rplJ	10.4834	6.66134e-16	59.8712	662	30.2776	627.656	7477	1047.32
rplK	3.24606	2.22045e-15	115.665	1222	56.6691	375.455	4018	604.759
rplL	18.6118	0	35.8911	381	17.8709	667.997	6960	1115.1
rplM	3.12974	1.42109e-14	327.956	2864	130.207	1026.42	12616	1715.11
rplN	-1.02408	0.421712	361.665	3022	143.646	353.161	3271	566.176
rplO	1.63433	9.72555e-14	423.951	3412	158.366	692.876	7682	1161.65
rplP	3.37178	0	385.795	3225	150.21	1300.81	14240	2194.41
rplQ	1.17091	0.0180181	700.782	4826	226.364	820.556	8567	1372.56
rplR	1.41541	3.37108e-08	532.401	3869	182.927	753.568	7528	1262.44
rplS	3.41146	0	235.112	2148	100.752	802.075	8381	1342.76
rplT	-1.3246	0	1734.47	11505	542.512	1309.43	13372	2208.09
rplU	14.4125	0	232.344	2074	100.104	3348.67	29304	5580.43
rplV	1.09817	0.326167	558.961	3949	188.89	613.837	5707	1026.31
rplW	-1.35097	3.03201e-09	719.807	4755	229.505	532.807	4633	882.273
rplX	-1.40932	5.18442e-07	416.439	3271	157.45	295.49	2519	471.365
rplY	5.91554	2.10942e-14	108.754	1237	54.0235	643.337	9447	1068.49
rpmA	4.86672	1.06581e-14	212.805	1902	92.8116	1035.66	8424	1726.3
rpmB	8.97388	0	644.932	4659	218.531	5787.54	57198	9163.98
rpmC	1.92056	0	419.191	3175	158.119	805.083	5656	1347.02
rpmE	6.87447	0	263.253	2325	112.524	1809.73	15803	3063.57
rpmF	9.45133	0	312.045	2488	125.075	2949.24	19153	4924.41
rpmG	6.8493	0	661.087	4370	220.102	4527.98	28778	7518.74
rpmH	5.65543	3.55271e-14	228.552	1937	98.6802	1292.56	7543	2182.52
rpmI	1.62469	0	1923.98	12227	610.06	3125.87	21646	5232.29
rpmJ	13.6342	0	115.024	1094	56.0016	1568.26	8807	2667.7
rpoA	1.81685	0	805.192	6762	263.344	1462.91	33416	2489.64
rpoB	-4.12659	0	1875.18	27005	603.305	454.414	33397	744.349
rpoC	-3.11788	7.10543e-15	1406.07	19494	429.557	450.969	33864	737.959
rpoD	1.78891	5.9952e-15	312.46	3839	125.155	558.961	20118	929.033
rpoH	2.07398	0	583.939	4662	192.248	1211.08	22649	2046.01
rpoZ	22.1183	0	74.5129	800	37.7236	1648.1	16904	2791.32
rpsA	2.10757	1.06581e-14	804.723	7700	262.774	1696.01	55595	2866.4
rpsB	5.82403	0	351.542	3580	139.524	2047.39	45772	3418.09
rpsC	2.13269	0	408.707	3536	155.32	871.643	12574	1457.89
rpsD	3.95675	3.28626e-14	555.783	4162	187.934	2199.09	28137	3700.57
rpsE	1.2131	0.0142255	444.111	3586	162.476	538.75	6675	892.425
rpsF	2.58573	0	856.368	5927	279.732	2214.34	22446	3725.5
rpsG	1.7168	0	825.522	5908	270.91	1417.26	16945	2404.8
rpsH	1.50293	2.4616e-09	424.747	3372	158.443	638.367	6588	1066.07
rpsI	1.46726	6.05616e-07	343.705	2909	134.201	504.304	5671	830.348
rpsJ	1.68944	1.11022e-15	610.339	4160	200.242	1031.13	9205	1722.47
rpsK	1.27949	4.62725e-08	1197.26	7728	369.316	1531.87	14598	2610.67
rpsL	4.21275	0	695.284	4774	225.916	2929.06	29174	4917.98
rpsM	9.44477	0	1021.97	7072	334.96	9652.24	70197	11895.5
rpsN	1.43799	1.42828e-07	434.744	3273	160.892	625.159	4832	1043.13
rpsO	2.17735	7.99361e-15	793.344	5320	258.887	1727.39	14496	2915.14
rpsP	4.09264	0	625.159	4242	207.186	2558.55	20617	4251.93
rpsQ	-1.23312	0.000946865	401.563	3098	152.996	325.649	2336	521.725
rpsR	1.57761	0	859.964	5661	280.09	1356.69	10119	2291.67
rpsS	1.07759	0.499458	594.345	3981	193.728	640.458	5311	1068.04
rpsT	8.64775	0	195.275	1780	85.603	1688.69	15402	2865.48
rpsU	1.66665	1.95399e-14	1864.9	12209	594.671	3108.14	25749	5210.55
rrs	-380.643	0	9652.24	203605	7409.02	25.3577	621	37.8814
ruvA	-1.27493	0.0770161	90.6629	1014	45.3255	71.1119	848	106.335
ruvB	-1.18718	0.191687	85.9691	1088	43.4852	72.4148	1343	108.844
ruvC	-2.12729	2.44249e-15	561.521	4145	189.253	263.961	2989	415.077
sdhA	1.08717	0.512035	368.61	4364	145.205	400.742	13384	648.656
sdhB	-1.38613	1.26855e-08	580.082	4536	191.199	418.49	6928	679.001
sdhC	1.95832	0	790.324	5444	256.936	1547.71	15852	2631.05
sdhD	-1.36372	1.20754e-10	807.01	5531	263.613	591.772	5627	989.883
secA	-2.17686	0	839.823	9823	275.673	385.795	18533	621.379
secB	1.03902	0.967309	827.67	5985	270.94	859.964	10814	1439.84
secD	-2.0161	0	722.46	6492	230.105	358.345	10104	574.081
secF	3.34935	8.88178e-16	102.389	1287	52.223	342.935	6470	552.058
secY	-1.34118	4.18851e-08	640.458	5734	212.875	477.535	12167	785.185
serS	2.2712	5.64571e-12	105.623	1413	52.3118	239.89	5871	375.876
sfhB	-1.86963	2.10942e-15	484.562	4279	171.538	259.176	4975	407.286
slt	-12.7908	1.77636e-15	488.994	5499	174.778	38.2303	1309	57.0254
smf	-2.00179	0.0135978	32.7872	420	16.2262	16.379	334	24.2689
smpB	-3.2246	0	197.022	1865	86.3372	61.0997	612	91.2634
sodB	1.36355	2.22045e-15	1448.28	9995	434.728	1974.81	29604	3290.73
sppA	-1.23845	5.82837e-08	1045.3	8430	346.825	844.045	15743	1410.32
ssb	3.79121	1.42109e-14	235.523	2239	101.016	892.92	11414	1495.08
ssnA	-6.63555	0	382.473	3237	149.203	57.64	586	85.4151
sucA	-2.95654	0	1462.91	15821	436.183	494.805	25111	813.235
sucB	4.18656	0	113.602	1494	55.3106	475.602	12220	782.355
sucC	-1.38788	2.55351e-14	1035.66	9002	345.027	746.218	17676	1253.35
sucD	1.08901	0.459069	437.748	3931	161.603	476.711	8771	783.57
suhB	2.56406	2.66454e-15	121.861	1407	59.7329	312.46	4960	499.764
surE	4.20608	0	97.1704	1154	48.6814	408.707	6735	662.093
surf1	-13.5076	0	970.472	7244	313.793	71.8462	986	107.749
tatC	-1.8629	6.85739e-06	128.87	1468	61.9766	69.1772	1058	104.326
tdpX1	4.24384	0	176.808	1757	77.4322	750.343	10685	1256.92
terC	-20.8442	0	2329.6	17027	732.208	111.763	1587	168.302
tgt	-5.09908	0	412.995	4194	157.127	80.9939	1799	119.192
thdF	1.96413	3.09977e-05	62.0435	855	31.5221	121.861	2908	183.99
thiC	8.03258	0	56.8194	881	29.2955	456.406	15439	747.131
thiD	3.28284	0	79.7875	1000	42.2184	261.93	4178	411.978
thiE	-1.89987	2.86084e-06	132.977	1597	63.4005	69.9925	1324	104.935
thiF	-8.67193	1.60982e-14	844.045	6621	277.766	97.3307	1516	145.925
thiG	1.66478	0.00155632	70.1655	836	35.183	116.81	1812	176.52
thiL	-6.83679	0	184.21	2020	81.593	26.9439	481	40.4015
thiO	-2.09003	1.33787e-09	180.628	1982	79.3357	86.4233	1585	129.104
thrS	-1.52398	2.47243e-11	527.363	5595	181.957	346.044	12141	557.474
thyl	-1.90466	8.88178e-16	386.486	3664	150.977	202.916	3521	317.185
tig	2.03225	0	316.652	3484	126.434	643.517	17652	1068.71
tktA	1.59289	0.00033734	111.763	1724	55.2234	178.026	6266	277.843
tldD	7.75608	0	31.3413	440	15.8918	243.086	6385	381.565
tmk	-2.36494	0	348.741	3142	138.013	147.463	1963	227.6
tolB	-4.07419	5.10703e-15	853.147	7547	278.629	209.403	5169	328.33
tolC	1.57971	3.65143e-08	275.205	3195	116.026	434.744	11682	708.597
tolQ	2.10228	0	435.406	3729	161.269	915.346	14085	1528.85
tolR	3.05681	2.26485e-14	620.119	4452	204.498	1895.58	22219	3181.23
topA	-1.74551	0	608.732	6790	199.383	348.741	15232	559.469
tpiA	7.80058	0	226.008	2325	97.5389	1762.99	30896	2973.93
trbG	4.42719	2.30926e-14	434.948	3845	161.053	1925.6	33851	3239.07
trkH	3.67043	0	97.0264	1391	48.5913	356.129	10436	570.859
trmD	5.05236	0	222.377	2230	96.0513	1123.53	17646	1883.73
trmU	-3.55523	4.32987e-15	210.222	2387	91.5545	59.1303	1240	88.1183
tRNA-Ala-1	30.0543	8.88178e-16	13.5151	126	6.54856	406.185	1853	657.917
tRNA-Arg-1	59.0813	0	10.1104	93	4.83189	597.335	2820	997.602
tRNA-Arg-2	-16.6551	7.8757e-12	53.8973	540	28.0561	3.23609	15	5.30639
tRNA-Arg-3	-195.206	0	164.753	1417	73.5974	0.843999	4	1.40989
tRNA-Arg-4	-6.87629	5.32907e-15	91.1826	875	45.4023	13.2604	58	20.2228
tRNA-Asn-1	-2.0637	1.70974e-14	1479.78	8537	443.836	717.05	3382	1205.21
tRNA-Asp-1	-10.0267	2.29816e-14	705.019	4362	226.631	70.314	298	105.42
tRNA-Cys-1	1.96764	2.45537e-11	158.273	1367	71.0698	311.426	1397	497.836
tRNA-Gln-1	2.98117	0	178.804	1507	78.3484	533.045	2477	882.705
tRNA-Glu-1	-1.15952	7.47965e-05	992.974	6175	320.932	856.368	4036	1433
tRNA-Gly-1	16.6282	5.32907e-15	66.7679	636	33.0654	1110.23	5235	1865.55
tRNA-Gly-2	12.2503	0	64.7613	614	31.9216	793.344	3726	1327.8
tRNA-Gly-3	9.82097	0	258.478	2133	110.93	2538.5	11839	4234.52
tRNA-His-1	-1.73991	3.87582e-10	299.307	2322	120.681	172.024	754	267.712
tRNA-Ile-1	-1047.15	0	234.789	1937	100.573	0.224217	1	0.351196
tRNA-Leu-1	1.2349	0.0880476	172.024	1475	76.3368	212.433	981	332.477
tRNA-Leu-2	-1.09119	0.0682868	454.414	3175	164.478	416.439	1972	675.428
tRNA-Leu-3	4.44013	3.9968e-15	612.66	3871	200.534	2720.29	13279	4548.18
tRNA-Leu-4	-26.1886	0	1696.01	10166	525.618	64.7613	291	97.6009
tRNA-Leu-5	21.9082	0	19.6344	189	9.78781	430.155	2052	700.354
tRNA-Lys-1	14.4738	0	356.875	2722	141.608	5165.36	24162	8674.17
tRNA-Lys-2	11.3354	0	153.013	1324	68.8343	1734.47	8212	2926.43
tRNA-Met-1	1.52202	1.7137e-11	502.627	3405	176.967	765.011	3614	1283.17
tRNA-Met-2	1.35192	0.00503973	193.27	1628	84.5566	261.286	1167	411.336
tRNA-Met-3	1.23931	0.00453437	456.406	3192	165.681	565.63	2689	940.957
tRNA-Phe-1	19.4022	0	342.935	2573	133.813	6653.72	26837	9598.94
tRNA-Pro-1	3.52283	0	84.2033	826	42.8597	296.634	1358	473.493
tRNA-Pro-2	1.08157	0.767795	94.4937	908	47.1759	102.201	431	152.47
tRNA-Ser-1	-1.74624	0.0176459	42.5961	428	22.1434	24.393	107	36.1377
tRNA-Ser-2	10.2644	0	79.8306	819	42.3041	819.41	4128	1370.3
tRNA-Ser-3	-165.076	0	239.89	2007	103.904	1.45321	7	2.38074
tRNA-Thr-1	-154.011	1.36557e-14	315.132	2429	126.201	2.04616	9	3.18384
tRNA-Thr-2	2.38533	1.01853e-08	63.3282	613	31.8489	151.059	661	233.835
tRNA-Trp-1	-279.954	0	539.033	3565	185.222	1.92543	9	3.18384
tRNA-Tyr-1	18.7562	0	229.591	1917	99.3085	4306.27	20862	7145.43
tRNA-Val-1	5.29455	1.13243e-14	164.022	1414	73.4177	868.421	4141	1454.3
tRNA-Val-2	-9.88241	4.44089e-15	538.75	3561	185.075	54.5161	227	80.5975
trpS	3.78117	4.44089e-15	54.9369	719	28.7802	207.726	4002	325.978
truA	-2.48767	1.55431e-15	228.044	2311	98.583	91.6699	1336	137.181
truB	1.63008	1.77636e-15	523.378	4451	181.3	853.147	16511	1427.67
trxA	-1.33673	4.06623e-08	653.654	4611	219.962	488.994	4541	803.211
trxB	-2.44374	0	286.51	2955	118.64	117.242	2152	177.074
trxB2	-1.06782	0.52343	80.9939	1078	42.7963	75.8498	1417	112.306
tsf	5.18816	5.77316e-15	302.65	2985	122.998	1570.19	29625	2668.73
typA	-7.22504	0	3846.62	41699	1370.34	532.401	18742	881.876
tyrS	4.16596	0	121.305	1586	59.671	505.351	12401	831.855
ubiA	3.10131	3.55271e-15	123.912	1461	59.8306	384.288	7018	618.414
ubiB	1.55174	0.073099	32.068	445	15.964	49.7614	1249	73.2843
ubiE	-3.14107	0	228.081	2312	98.6257	72.6126	1063	109.149
ubiH	2.96004	0	209.497	2363	90.5687	620.119	14607	1035.74
ubiX	-5.00141	8.43769e-15	479.942	3857	170.829	95.9613	1199	144.193
uppS	-1.89318	4.06482e-07	157.1	1640	70.8105	82.9817	1142	123.13
uvrA	-10.2187	3.13083e-14	750.343	8961	243.771	73.4288	3483	109.934
uvrB	-3.07061	0	284.248	3664	118.076	92.5705	3081	138.517
uvrC	3.56558	7.45581e-08	21.4279	325	10.72	76.4031	2374	112.69
uvrD	4.2312	0	53.4146	878	27.956	226.008	8104	354.477
valS	-2.79531	2.66454e-15	207.977	3067	89.517	74.4021	3064	111.15
virB10	-5.43	0	3795.16	36231	1333.92	698.924	18593	1171.8
virB11	-4.6164	0	3555.77	30320	1206.4	770.247	16139	1288.6
virB3	-1.22024	2.86304e-12	1940.6	12959	627.756	1590.34	13823	2695.9
virB6	-3.30222	9.10383e-15	1700.94	18562	525.914	515.09	24891	850.436
virB8	-1.42201	0	3348.67	25805	1116.9	2354.88	36344	3958.23
virB9	-4.69936	0	4221	32956	1370.7	898.208	16140	1504.28
virD4	-6.0849	0	1762.99	18738	552.054	289.733	12448	460.353
xerC	-3.49435	1.11022e-15	159.46	1772	71.63	45.6337	802	67.5395
xerD	-21.4611	0	1974.81	16250	658.879	92.018	1619	137.779
xseA	-1.60819	0.000395181	122.496	1569	59.7493	76.1698	1620	112.645
xthA2	1.77137	2.34929e-05	95.2561	1132	47.1924	168.734	2784	261.739
yajC	1.37387	3.06595e-09	760.847	5401	245.967	1045.3	12719	1743.78
ygfA	7.11518	3.55271e-15	16.379	188	8.48908	116.539	1340	176.237
yibO	2.99575	1.35447e-13	59.1303	864	30.1423	177.14	5078	276.834
yidC	7.71177	0	114.523	1730	55.8863	883.176	32663	1476.69
znuA	1.29614	0.0982904	96.8425	1181	48.5509	125.522	2127	190.019
znuB	-3.26775	0	289.733	2837	119.112	88.6644	1381	133.327
znuC	3.39464	3.83249e-13	43.2232	529	22.6024	146.727	2196	226.928
